# Supplementary material for: Amino Acids as Chelating Ligands for Platinum: Enhanced Stability in an Aqueous Environment Promoted by Biocompatible Molecules
Source: J Med Chem. 2023 Nov 8;66(22):15256–68. doi: 10.1021/acs.jmedchem.3c01340 (PMC10683014; doi:10.1021/acs.jmedchem.3c01340)
Supplement: Supplementary file 2 — jm3c01340_si_002.csv [file jm3c01340_si_002.csv]

		% Inhibition COX-1		% Inhibition COX-2		IC50 [µM]
Compound	SMILES	10 µM	25 µM	10 µM	25 µM	MCF-7	HT-29	MDA-MB-231	A2780cis
1a	Cl[Pt]12(OC([C@H](C)[NH2]2)=O)[CH2]=[CH2]1	43.67 ± 3.87	73.82 ± 5.60	27.23 ± 5.50	52.36 ± 4.02	> 100	> 100	> 50	> 50
2b	Cl[Pt]1(OC2=O)([NH2]CC2)[CH2]=[CH2]1					> 100	> 100
3	Cl[Pt]12([NH2][C@@H](CC3=CNC=[N]32)C(O)=O)[CH2]=[CH2]1					> 100	> 100
4	Cl[Pt]12(OC([C@H](C)[NH2]2)=O)[CH2]=[CH]1CCOC(C3=CC=CC=C3OC(C)=O)=O	56.51 ± 0.72	65.95 ± 4.01	20.04 ± 8.00	60.50 ± 7.63	22.51 ± 3.23	20.63 ± 0.11	15.41 ± 0.74	22.54 ± 0.97
5	Cl[Pt]1(Cl)(Cl)[CH2]=[CH]1CCOC(C2=CC=CC=C2OC(C)=O)=O	67.84 ± 10.57	80.49 ± 11.10	39.56 ± 10.08	63.10 ± 8.07			> 50	> 50
6	O=C(C1=CC=CC=C1OC(C)=O)OCCC=C	23.67 ± 9.86	16.45 ± 8.64	15.68 ± 14.76	16.88 ± 17.25			> 50	> 50
